# Supplementary material for: Evaluation of the Quantitative and Structural Antimicrobial Activity of Thymol, Terpinen-4-ol, Citral, and E-2-Dodecenal, Antibiotic Molecules Derived from Essential Oils
Source: Antibiotics (Basel). 2025 Dec 1;14(12):1202. doi: 10.3390/antibiotics14121202 (PMC12729705; doi:10.3390/antibiotics14121202)
Supplement: Supplementary file 1 [file antibiotics-14-01202-s001.zip]

Archive with 2 entries (2 files):
- Suplementary material 1.pdf
- supplementary material 2.pdf
